# Supplementary material for: OraSure InteliSwab™ Rapid Antigen Test Performance with the SARS-CoV-2 Variants of Concern—Alpha, Beta, Gamma, Delta, and Omicron
Source: Viruses. 2022 Mar 6;14(3):543. doi: 10.3390/v14030543 (PMC8951130; doi:10.3390/v14030543)
Supplement: Supplementary file 1 [file viruses-14-00543-s001.zip]

Archive with 1 entries (1 files):
- viruses-1610721-supplementary.pdf
